# Supplementary material for: A Novel Gully-like Surface of Stainless-Steel Fiber Coated with COF-TPB-DMTP Nanoparticles for Solid-Phase Microextraction of Phthalic Acid Esters in Bottled Tea Beverages
Source: Nanomaterials (Basel). 2025 Mar 2;15(5):385. doi: 10.3390/nano15050385 (PMC11901468; doi:10.3390/nano15050385)
Supplement: Supplementary file 1 [file nanomaterials-15-00385-s001.zip]

Archive with 1 entries (1 files):
- nanomaterials-3470633-supplementary.pdf
